# Supplementary material for: Novel Functional Food Properties of Forest Onion (Eleutherine bulbosa Merr.) Phytochemicals for Treating Metabolic Syndrome: New Insights from a Combined Computational and In Vitro Approach
Source: Nutrients. 2024 May 10;16(10):1441. doi: 10.3390/nu16101441 (PMC11124081; doi:10.3390/nu16101441)
Supplement: Supplementary file 1 [file nutrients-16-01441-s001.zip]

Archive with 1 entries (1 files):
- nutrients-2929885-supplementary.pdf
